# Supplementary material for: Individual and COVID-19-Specific Indicators of Compliance with Mask Use and Social Distancing: The Importance of Norms, Perceived Effectiveness, and State Response
Source: Int J Environ Res Public Health. 2021 Aug 18;18(16):8715. doi: 10.3390/ijerph18168715 (PMC8394116; doi:10.3390/ijerph18168715)
Supplement: Supplementary file 1 [file ijerph-18-08715-s001.zip]

Archive with 1 entries (1 files):
- ijerph-1252774-supplementary.pdf
